# Supplementary material for: A spatiotemporal comparison of length-at-age in the coral reef fish Acanthurus nigrofuscus between marine reserves and fished reefs
Source: PLoS One. 2020 Sep 28;15(9):e0239842. doi: 10.1371/journal.pone.0239842 (PMC7521754; doi:10.1371/journal.pone.0239842)
Supplement: S1 Data — (CSV) [file pone.0239842.s011.csv]

Fish.ID	age	Status	lengthatcapture	otolithatcapture	prvAge	S	nigrofuscus.modifiedfry.length
ANI017	1	FR	74	0.291	1	0.291	74
ANI018	1	FR	78	0.128	1	0.128	78
ANI022	1	FR	58	0.235	1	0.235	58
ANI050	1	FR	72	0.33	1	0.33	72
ANI053	1	FR	75	0.253	1	0.253	75
ANI057	1	FR	57	0.242	1	0.242	57
ANI073	1	FR	59	0.289	1	0.289	59
ANI078	1	FR	71	0.25	1	0.25	71
ANI079	1	FR	66	0.258	1	0.258	66
ANI082	1	MR	74	0.295	1	0.295	74
ANI086	1	MR	53	0.339	1	0.339	53
ANI100	1	FR	47	0.178	1	0.178	47
ANI133	1	MR	56	0.31	1	0.31	56
ANI140	1	MR	55	0.293	1	0.293	55
ANI144	1	MR	58	0.251	1	0.251	58
ANI145	1	MR	55	0.254	1	0.254	55
ANI146	1	MR	53	0.263	1	0.263	53
ANI152	1	MR	52	0.243	1	0.243	52
ANI167	1	MR	55	0.269	1	0.269	55
ANI168	1	MR	47	0.222	1	0.222	47
ANI174	1	MR	55	0.19	1	0.19	55
ANI177	1	MR	68	0.251	1	0.251	68
ANI179	1	MR	59	0.243	1	0.243	59
ANI196	1	MR	57	0.222	1	0.222	57
ANI198	1	MR	54	0.211	1	0.211	54
ANI199	1	MR	49	0.199	1	0.199	49
ANI200	1	MR	55	0.187	1	0.187	55
ANI207	1	MR	57	0.34	1	0.34	57
ANI208	1	MR	55	0.26	1	0.26	55
ANI223	1	MR	64	0.307	1	0.307	64
ANI224	1	MR	66	0.277	1	0.277	66
ANI242	1	MR	58	0.232	1	0.232	58
ANI243	1	MR	60	0.243	1	0.243	60
ANI244	1	MR	58	0.298	1	0.298	58
ANI246	1	MR	54	0.266	1	0.266	54
ANI262	1	MR	50	0.214	1	0.214	50
ANI276	1	MR	61	0.284	1	0.284	61
ANI278	1	MR	78	0.244	1	0.244	78
ANI280	1	MR	69	0.323	1	0.323	69
ANI282	1	MR	56	0.224	1	0.224	56
ANI298	1	FR	59	0.219	1	0.219	59
ANI299	1	FR	55	0.221	1	0.221	55
ANI300	1	FR	53	0.183	1	0.183	53
ANI303	1	FR	55	0.224	1	0.224	55
ANI304	1	FR	52	0.206	1	0.206	52
ANI305	1	FR	52	0.199	1	0.199	52
ANI310	1	FR	75	0.247	1	0.247	75
ANI322	1	FR	68	0.315	1	0.315	68
ANI325	1	FR	53	0.207	1	0.207	53
ANI347	1	FR	59	0.213	1	0.213	59
ANI354	1	FR	62	0.226	1	0.226	62
ANI355	1	FR	57	0.25	1	0.25	57
ANI356	1	FR	56	0.305	1	0.305	56
ANI357	1	FR	59	0.208	1	0.208	59
ANI358	1	FR	59	0.295	1	0.295	59
ANI359	1	FR	57	0.256	1	0.256	57
ANI360	1	FR	55	0.315	1	0.315	55
ANI361	1	FR	47	0.226	1	0.226	47
ANI362	1	FR	49	0.297	1	0.297	49
ANI367	1	FR	46	0.254	1	0.254	46
ANI376	1	FR	44	0.309	1	0.309	44
ANI011	2	FR	73	0.423	1	0.242	35.61108541
ANI013	2	FR	79	0.432	1	0.129	16.85798099
ANI014	2	FR	78	0.444	1	0.105	12.80392285
ANI015	2	FR	71	0.438	1	0.139	17.03190811
ANI016	2	FR	71	0.398	1	0.133	17.50844709
ANI019	2	FR	74	0.43	1	0.19	26.10296479
ANI020	2	FR	80	0.438	1	0.286	45.88531788
ANI021	2	FR	74	0.394	1	0.289	49.14330295
ANI030	2	FR	77	0.445	1	0.301	46.5293719
ANI035	2	FR	81	0.552	1	0.326	42.36180276
ANI047	2	FR	73	0.268	1	0.18	40.71235085
ANI051	2	FR	75	0.392	1	0.289	50.05143892
ANI054	2	FR	76	0.324	1	0.218	43.62854817
ANI055	2	FR	73	0.348	1	0.28	54.25849898
ANI056	2	FR	65	0.315	1	0.215	38.6423907
ANI083	2	MR	72	0.637	1	0.417	44.05898058
ANI084	2	MR	65	0.608	1	0.358	35.50200498
ANI085	2	MR	60	0.412	1	0.227	28.76599817
ANI089	2	MR	55	0.577	1	0.403	36.87900288
ANI139	2	MR	66	0.368	1	0.251	40.01016744
ANI151	2	MR	66	0.412	1	0.257	36.30822839
ANI163	2	MR	65	0.45	1	0.283	36.69232649
ANI172	2	MR	72	0.421	1	0.24	35.01499929
ANI173	2	MR	74	0.324	1	0.222	43.70883099
ANI176	2	MR	69	0.283	1	0.19	39.11815527
ANI197	2	MR	64	0.438	1	0.244	31.10047425
ANI204	2	MR	69	0.537	1	0.318	36.90759916
ANI222	2	MR	68	0.465	1	0.295	38.74749993
ANI231	2	MR	74	0.616	1	0.402	44.79878607
ANI232	2	MR	70	0.558	1	0.426	50.73630956
ANI240	2	MR	79	0.457	1	0.283	42.67801584
ANI241	2	MR	69	0.467	1	0.339	46.3504145
ANI254	2	MR	76	0.476	1	0.316	45.32050364
ANI260	2	MR	69	0.48	1	0.314	40.92384155
ANI268	2	MR	62	0.456	1	0.231	27.26011901
ANI281	2	MR	68	0.348	1	0.248	43.1986785
ANI286	2	MR	78	0.307	1	0.213	46.21319546
ANI287	2	MR	68	0.288	1	0.231	49.74279038
ANI289	2	MR	62	0.24	1	0.171	37.77461154
ANI296	2	FR	78	0.376	1	0.258	46.87349142
ANI297	2	FR	70	0.307	1	0.207	40.38269232
ANI308	2	FR	76	0.285	1	0.2	45.39287982
ANI321	2	FR	73	0.477	1	0.332	46.39713595
ANI383	2	FR	68	0.428	1	0.283	40.30963232
ANI387	2	FR	64	0.384	1	0.2	27.85859899
ANI396	2	FR	64	0.375	1	0.218	31.84236754
ANI401	2	FR	76	0.478	1	0.254	34.372318
ANI404	2	FR	63	0.528	1	0.395	44.74807933
ANI405	2	FR	64	0.468	1	0.306	38.16222698
ANI008	3	FR	67	0.533	1	0.219	23.50849159
ANI023	3	FR	89	0.527	1	0.177	22.62177479
ANI029	3	FR	87	0.533	1	0.292	40.76419782
ANI043	3	FR	92	0.536	1	0.2	26.48364099
ANI045	3	FR	83	0.442	1	0.25	39.38175914
ANI048	3	FR	73	0.362	1	0.197	32.32616905
ANI049	3	FR	73	0.553	1	0.287	33.27040733
ANI059	3	FR	75	0.38	1	0.209	33.86599068
ANI064	3	FR	70	0.43	1	0.283	41.13095083
ANI072	3	FR	65	0.596	1	0.346	34.83449434
ANI134	3	MR	87	0.45	1	0.222	34.42233045
ANI149	3	MR	78	0.406	1	0.231	37.06480904
ANI150	3	MR	75	0.324	1	0.187	34.90393992
ANI202	3	MR	79	0.441	1	0.205	29.43687886
ANI206	3	MR	64	0.798	1	0.388	29.72388145
ANI221	3	MR	75	0.477	1	0.251	33.58047015
ANI235	3	MR	82	0.458	1	0.283	43.96081122
ANI259	3	MR	80	0.511	1	0.254	33.46371676
ANI266	3	MR	83	0.634	1	0.32	36.70824431
ANI267	3	MR	70	0.569	1	0.29	31.65313
ANI275	3	MR	78	0.835	1	0.339	28.95333931
ANI293	3	FR	83	0.411	1	0.226	37.40259441
ANI307	3	FR	80	0.5	1	0.258	34.8789463
ANI309	3	FR	76	0.494	1	0.207	25.90419755
ANI313	3	FR	73	0.414	1	0.217	31.72505999
ANI315	3	FR	76	0.423	1	0.207	30.16991724
ANI318	3	FR	71	0.425	1	0.217	30.1943326
ANI319	3	FR	75	0.421	1	0.228	33.92604771
ANI320	3	FR	74	0.581	1	0.287	32.05510456
ANI323	3	FR	74	0.548	1	0.293	34.79202809
ANI346	3	FR	67	0.589	1	0.315	32.48347045
ANI353	3	FR	60	0.48	1	0.277	31.24695102
ANI379	3	FR	72	0.585	1	0.274	29.52629015
ANI380	3	FR	79	0.595	1	0.263	29.79161369
ANI381	3	FR	81	0.734	1	0.25	23.80725508
ANI382	3	FR	74	0.823	1	0.411	34.61731285
ANI399	3	FR	76	0.395	1	0.219	34.88083157
ANI408	3	FR	70	0.554	1	0.309	34.99317314
ANI409	3	FR	71	0.67	1	0.347	33.61031068
ANI006	4	FR	70	0.472	1	0.177	21.0865696
ANI012	4	FR	95	0.73	1	0.172	17.54642372
ANI024	4	FR	84	0.586	1	0.174	19.48862294
ANI025	4	FR	84	0.592	1	0.277	33.39804647
ANI026	4	FR	88	0.577	1	0.333	44.51734705
ANI046	4	FR	87	0.572	1	0.215	26.16057778
ANI065	4	FR	70	0.475	1	0.278	36.11074431
ANI075	4	FR	66	1.112	1	0.746	44.22971174
ANI088	4	MR	86	0.619	1	0.248	28.59617109
ANI098	4	FR	97	0.64	1	0.231	27.86829965
ANI137	4	MR	72	0.546	1	0.237	26.60617004
ANI142	4	MR	96	0.675	1	0.275	32.41260153
ANI160	4	MR	91	0.628	1	0.228	26.64604082
ANI166	4	MR	94	0.608	1	0.202	24.30065922
ANI190	4	MR	74	0.517	1	0.216	25.61167634
ANI205	4	MR	71	0.777	1	0.388	33.12990096
ANI220	4	MR	80	0.581	1	0.266	31.18548174
ANI230	4	MR	77	0.581	1	0.301	35.01070208
ANI239	4	MR	83	0.62	1	0.314	36.69617157
ANI312	4	FR	71	0.428	1	0.211	28.94777005
ANI314	4	FR	81	0.473	1	0.217	30.04831459
ANI316	4	FR	73	0.4	1	0.174	24.83170729
ANI324	4	FR	74	0.53	1	0.18	20.22602069
ANI343	4	FR	75	0.453	1	0.228	31.4284528
ANI349	4	FR	69	0.632	1	0.281	27.37368811
ANI352	4	FR	67	0.536	1	0.198	20.84943547
ANI384	4	FR	80	0.592	1	0.297	34.89715531
ANI385	4	FR	72	0.454	1	0.194	24.90251766
ANI386	4	FR	75	0.645	1	0.294	30.182422
ANI389	4	FR	70	0.465	1	0.229	29.1376424
ANI402	4	FR	71	0.69	1	0.286	26.40203704
ANI002	5	FR	77	0.574	1	0.912	135.4839333
ANI004	5	FR	74	0.639	1	0.28	28.50009101
ANI031	5	FR	90	0.66	1	0.271	30.96767444
ANI033	5	FR	95	0.572	1	0.203	26.00256883
ANI037	5	FR	89	0.589	1	0.197	23.34135312
ANI041	5	FR	87	0.583	1	0.18	20.8411019
ANI061	5	FR	87	0.554	1	0.333	46.04889595
ANI062	5	FR	82	0.448	1	0.263	41.00469275
ANI070	5	FR	83	0.51	1	0.2	25.73692715
ANI130	5	FR	88	1.037	1	0.533	42.81356281
ANI136	5	MR	73	0.52	1	0.213	24.80464699
ANI162	5	MR	78	0.415	1	0.117	15.34319904
ANI183	5	MR	84	0.593	1	0.225	26.05201015
ANI188	5	MR	82	0.681	1	0.205	20.47225568
ANI201	5	MR	85	0.631	1	0.272	31.03981287
ANI227	5	MR	77	0.593	1	0.26	28.90858671
ANI228	5	MR	83	0.672	1	0.26	27.31766062
ANI238	5	MR	87	0.731	1	0.285	29.16254741
ANI252	5	MR	87	0.717	1	0.266	27.42519238
ANI290	5	FR	89	0.513	1	0.19	25.28040266
ANI317	5	FR	77	0.554	1	0.154	16.74373795
ANI326	5	FR	98	0.61	1	0.173	20.72655201
ANI327	5	FR	91	0.747	1	0.217	21.73926896
ANI328	5	FR	92	0.691	1	0.202	21.50274492
ANI340	5	FR	80	0.713	1	0.254	24.60411223
ANI351	5	FR	64	0.754	1	0.262	20.69228079
ANI388	5	FR	76	0.485	1	0.191	23.90905391
ANI392	5	FR	85	0.676	1	0.354	39.55772956
ANI397	5	FR	80	0.807	1	0.315	28.06932414
ANI005	6	FR	81	0.822	1	0.398	36.03393901
ANI032	6	FR	87	0.613	1	0.247	28.96662711
ANI036	6	FR	92	0.622	1	0.159	17.75765111
ANI040	6	FR	89	0.695	1	0.183	18.73031136
ANI063	6	FR	78	0.539	1	0.165	18.68032792
ANI074	6	FR	76	1.271	1	0.562	33.57142428
ANI076	6	FR	72	1.108	1	0.533	34.16665993
ANI131	6	MR	105	0.827	1	0.278	29.23912287
ANI141	6	MR	98	0.76	1	0.251	26.61007601
ANI143	6	MR	80	0.71	1	0.304	30.20147294
ANI161	6	MR	83	0.611	1	0.248	28.17690756
ANI217	6	MR	92	0.883	1	0.31	28.36758653
ANI251	6	MR	90	0.698	1	0.286	31.32138579
ANI253	6	MR	85	0.66	1	0.298	33.11123621
ANI258	6	MR	95	0.608	1	0.225	27.86362119
ANI277	6	MR	96	1.121	1	0.347	27.19138611
ANI291	6	FR	90	0.579	1	0.222	27.56131513
ANI292	6	FR	87	0.556	1	0.205	25.35003648
ANI295	6	FR	83	0.602	1	0.207	23.11879326
ANI334	6	FR	84	0.754	1	0.333	32.92148651
ANI335	6	FR	80	0.793	1	0.386	35.64670682
ANI341	6	FR	76	0.781	1	0.27	23.50368505
ANI342	6	FR	69	0.71	1	0.253	22.08778375
ANI344	6	FR	81	0.833	1	0.308	26.91622507
ANI394	6	FR	78	0.726	1	0.19	17.356
ANI398	6	FR	79	0.498	1	0.215	27.71360598
ANI406	6	FR	88	0.764	1	0.278	27.51412991
ANI001	7	FR	84	0.586	1	0.177	19.87849338
ANI027	7	FR	88	0.754	1	0.252	24.9208832
ANI071	7	FR	79	1.046	1	0.529	38.49860389
ANI097	7	FR	105	0.836	1	0.219	22.10649719
ANI132	7	MR	90	0.716	1	0.243	25.38852669
ANI135	7	MR	79	0.622	1	0.199	20.77311418
ANI184	7	MR	86	0.912	1	0.26	21.79278924
ANI233	7	MR	85	0.736	1	0.258	25.46918721
ANI257	7	MR	103	0.85	1	0.303	31.06017864
ANI345	7	FR	77	0.736	1	0.249	22.80992126
ANI034	8	FR	96	0.704	1	0.2	21.5454872
ANI219	8	MR	82	0.581	1	0.143	15.43771597
ANI250	8	MR	106	1.083	1	0.384	33.53532968
ANI264	8	MR	88	0.821	1	0.266	24.66273482
ANI087	9	MR	97	0.832	1	0.223	21.48503071
ANI159	9	MR	91	0.751	1	0.245	24.80846159
ANI226	9	MR	79	0.912	1	0.266	21.05701058
ANI265	9	MR	85	0.853	1	0.222	19.2319966
ANI391	9	FR	88	0.972	1	0.25	20.25011595
ANI003	10	FR	76	1.025	1	0.131	9.563332164
ANI009	10	FR	78	0.704	1	0.19	17.7574478
ANI028	10	FR	93	1.061	1	0.221	17.36627575
ANI080	10	MR	93	0.963	1	0.25	21.1520968
ANI218	10	MR	84	1.014	1	0.226	17.19668509
ANI285	10	MR	94	1.032	1	0.29	23.65449969
ANI294	10	FR	84	0.635	1	0.22	23.89771485
ANI393	10	FR	85	0.922	1	0.243	19.97217072
ANI407	10	FR	83	0.814	1	0.24	21.31649036
ANI038	11	FR	86	0.887	1	0.259	22.17257868
ANI234	11	MR	86	0.763	1	0.14	12.85960336
ANI390	11	FR	97	0.859	1	0.226	21.27255497
ANI077	12	FR	78	0.916	1	0.197	15.317767
ANI081	12	MR	89	1.412	1	0.575	35.7709397
ANI263	12	MR	97	1.055	1	0.227	18.39530299
ANI175	13	MR	90	1.093	1	0.207	15.62804249
ANI158	14	MR	94	1.016	1	0.207	16.83243565
ANI011	2	FR	73	0.423	2	0.423	73
ANI013	2	FR	79	0.432	2	0.432	79
ANI014	2	FR	78	0.444	2	0.444	78
ANI015	2	FR	71	0.438	2	0.438	71
ANI016	2	FR	71	0.398	2	0.398	71
ANI019	2	FR	74	0.43	2	0.43	74
ANI020	2	FR	80	0.438	2	0.438	80
ANI021	2	FR	74	0.394	2	0.394	74
ANI030	2	FR	77	0.445	2	0.445	77
ANI035	2	FR	81	0.552	2	0.552	81
ANI047	2	FR	73	0.268	2	0.268	73
ANI051	2	FR	75	0.392	2	0.392	75
ANI054	2	FR	76	0.324	2	0.324	76
ANI055	2	FR	73	0.348	2	0.348	73
ANI056	2	FR	65	0.315	2	0.315	65
ANI083	2	MR	72	0.637	2	0.637	72
ANI084	2	MR	65	0.608	2	0.608	65
ANI085	2	MR	60	0.412	2	0.412	60
ANI089	2	MR	55	0.577	2	0.577	55
ANI139	2	MR	66	0.368	2	0.368	66
ANI151	2	MR	66	0.412	2	0.412	66
ANI163	2	MR	65	0.45	2	0.45	65
ANI172	2	MR	72	0.421	2	0.421	72
ANI173	2	MR	74	0.324	2	0.324	74
ANI176	2	MR	69	0.283	2	0.283	69
ANI197	2	MR	64	0.438	2	0.438	64
ANI204	2	MR	69	0.537	2	0.537	69
ANI222	2	MR	68	0.465	2	0.465	68
ANI231	2	MR	74	0.616	2	0.616	74
ANI232	2	MR	70	0.558	2	0.558	70
ANI240	2	MR	79	0.457	2	0.457	79
ANI241	2	MR	69	0.467	2	0.467	69
ANI254	2	MR	76	0.476	2	0.476	76
ANI260	2	MR	69	0.48	2	0.48	69
ANI268	2	MR	62	0.456	2	0.456	62
ANI281	2	MR	68	0.348	2	0.348	68
ANI286	2	MR	78	0.307	2	0.307	78
ANI287	2	MR	68	0.288	2	0.288	68
ANI289	2	MR	62	0.24	2	0.24	62
ANI296	2	FR	78	0.376	2	0.376	78
ANI297	2	FR	70	0.307	2	0.307	70
ANI308	2	FR	76	0.285	2	0.285	76
ANI321	2	FR	73	0.477	2	0.477	73
ANI383	2	FR	68	0.428	2	0.428	68
ANI387	2	FR	64	0.384	2	0.384	64
ANI396	2	FR	64	0.375	2	0.375	64
ANI401	2	FR	76	0.478	2	0.478	76
ANI404	2	FR	63	0.528	2	0.528	63
ANI405	2	FR	64	0.468	2	0.468	64
ANI008	3	FR	67	0.533	2	0.347	40.19767651
ANI023	3	FR	89	0.527	2	0.401	62.79416058
ANI029	3	FR	87	0.533	2	0.407	61.82404953
ANI043	3	FR	92	0.536	2	0.368	56.88782216
ANI045	3	FR	83	0.442	2	0.354	61.96820765
ANI048	3	FR	73	0.362	2	0.247	43.64539177
ANI049	3	FR	73	0.553	2	0.419	52.22972347
ANI059	3	FR	75	0.38	2	0.298	54.1573136
ANI064	3	FR	70	0.43	2	0.342	52.27047451
ANI072	3	FR	65	0.596	2	0.5	53.06802282
ANI134	3	MR	87	0.45	2	0.345	61.21783943
ANI149	3	MR	78	0.406	2	0.333	59.94476222
ANI150	3	MR	75	0.324	2	0.24	49.2843342
ANI202	3	MR	79	0.441	2	0.336	55.45078448
ANI206	3	MR	64	0.798	2	0.574	44.96361202
ANI221	3	MR	75	0.477	2	0.364	53.34149379
ANI235	3	MR	82	0.458	2	0.376	63.43758384
ANI259	3	MR	80	0.511	2	0.403	59.35366144
ANI266	3	MR	83	0.634	2	0.436	52.96969661
ANI267	3	MR	70	0.569	2	0.429	50.06989099
ANI275	3	MR	78	0.835	2	0.706	64.7127886
ANI293	3	FR	83	0.411	2	0.341	64.59664925
ANI307	3	FR	80	0.5	2	0.387	57.87266907
ANI309	3	FR	76	0.494	2	0.333	46.4145381
ANI313	3	FR	73	0.414	2	0.322	52.64756106
ANI315	3	FR	76	0.423	2	0.305	49.62332007
ANI318	3	FR	71	0.425	2	0.331	51.51669002
ANI319	3	FR	75	0.421	2	0.313	50.98910018
ANI320	3	FR	74	0.581	2	0.415	49.50763033
ANI323	3	FR	74	0.548	2	0.403	50.97924335
ANI346	3	FR	67	0.589	2	0.488	53.8026466
ANI353	3	FR	60	0.48	2	0.381	45.5302754
ANI379	3	FR	72	0.585	2	0.395	45.22754949
ANI380	3	FR	79	0.595	2	0.429	53.25517869
ANI381	3	FR	81	0.734	2	0.5	52.04072697
ANI382	3	FR	74	0.823	2	0.617	53.87892705
ANI399	3	FR	76	0.395	2	0.296	51.80354187
ANI408	3	FR	70	0.554	2	0.429	51.57173303
ANI409	3	FR	71	0.67	2	0.591	61.48469716
ANI006	4	FR	70	0.472	2	0.292	38.60847373
ANI012	4	FR	95	0.73	2	0.476	57.010989
ANI024	4	FR	84	0.586	2	0.345	43.94877512
ANI025	4	FR	84	0.592	2	0.362	46.08477849
ANI026	4	FR	88	0.577	2	0.426	60.3263363
ANI046	4	FR	87	0.572	2	0.306	40.11613766
ANI065	4	FR	70	0.475	2	0.315	42.08498139
ANI075	4	FR	66	1.112	2	0.846	50.15004687
ANI088	4	MR	86	0.619	2	0.316	38.12380078
ANI098	4	FR	97	0.64	2	0.374	49.95706524
ANI137	4	MR	72	0.546	2	0.348	41.88129399
ANI142	4	MR	96	0.675	2	0.383	48.18404702
ANI160	4	MR	91	0.628	2	0.359	45.91315745
ANI166	4	MR	94	0.608	2	0.362	49.35643042
ANI190	4	MR	74	0.517	2	0.319	40.92994292
ANI205	4	MR	71	0.777	2	0.525	46.06286494
ANI220	4	MR	80	0.581	2	0.368	45.96385107
ANI230	4	MR	77	0.581	2	0.392	47.93831638
ANI239	4	MR	83	0.62	2	0.434	53.97785474
ANI312	4	FR	71	0.428	2	0.3	45.07841741
ANI314	4	FR	81	0.473	2	0.305	46.15786392
ANI316	4	FR	73	0.4	2	0.259	41.34344893
ANI324	4	FR	74	0.53	2	0.351	44.75157226
ANI343	4	FR	75	0.453	2	0.286	41.76243778
ANI349	4	FR	69	0.632	2	0.43	44.29969896
ANI352	4	FR	67	0.536	2	0.311	35.13384753
ANI384	4	FR	80	0.592	2	0.408	50.99617487
ANI385	4	FR	72	0.454	2	0.287	40.39182938
ANI386	4	FR	75	0.645	2	0.39	41.73414931
ANI389	4	FR	70	0.465	2	0.296	39.89937035
ANI402	4	FR	71	0.69	2	0.411	39.4978372
ANI002	5	FR	77	0.574	2	0.362	44.15116292
ANI004	5	FR	74	0.639	2	0.321	33.29871858
ANI031	5	FR	90	0.66	2	0.351	42.06343484
ANI033	5	FR	95	0.572	2	0.286	39.66458851
ANI037	5	FR	89	0.589	2	0.283	36.06456404
ANI041	5	FR	87	0.583	2	0.265	33.04371644
ANI061	5	FR	87	0.554	2	0.386	55.32549543
ANI062	5	FR	82	0.448	2	0.291	46.72389438
ANI070	5	FR	83	0.51	2	0.265	36.39879298
ANI130	5	FR	88	1.037	2	0.649	52.90905456
ANI136	5	MR	73	0.52	2	0.301	37.48159425
ANI162	5	MR	78	0.415	2	0.177	25.70949543
ANI183	5	MR	84	0.593	2	0.286	34.64247499
ANI188	5	MR	82	0.681	2	0.374	40.62590381
ANI201	5	MR	85	0.631	2	0.371	44.83791093
ANI227	5	MR	77	0.593	2	0.313	35.92734359
ANI228	5	MR	83	0.672	2	0.415	46.97328505
ANI238	5	MR	87	0.731	2	0.417	45.1428467
ANI252	5	MR	87	0.717	2	0.373	40.44206049
ANI290	5	FR	89	0.513	2	0.285	41.97486916
ANI317	5	FR	77	0.554	2	0.234	27.21388168
ANI326	5	FR	98	0.61	2	0.304	41.06640009
ANI327	5	FR	91	0.747	2	0.363	39.0761063
ANI328	5	FR	92	0.691	2	0.299	33.86914152
ANI340	5	FR	80	0.713	2	0.373	37.92799487
ANI351	5	FR	64	0.754	2	0.319	25.41184343
ANI388	5	FR	76	0.485	2	0.302	41.95123254
ANI392	5	FR	85	0.676	2	0.456	53.2613995
ANI397	5	FR	80	0.807	2	0.468	43.4156453
ANI005	6	FR	81	0.822	2	0.604	57.28357258
ANI032	6	FR	87	0.613	2	0.309	37.83372274
ANI036	6	FR	92	0.622	2	0.268	32.86401115
ANI040	6	FR	89	0.695	2	0.277	30.04428988
ANI063	6	FR	78	0.539	2	0.194	22.57410801
ANI074	6	FR	76	1.271	2	0.712	42.44804068
ANI076	6	FR	72	1.108	2	0.633	40.63854079
ANI131	6	MR	105	0.827	2	0.345	37.5042422
ANI141	6	MR	98	0.76	2	0.313	34.33595292
ANI143	6	MR	80	0.71	2	0.392	40.30357286
ANI161	6	MR	83	0.611	2	0.339	40.78916031
ANI217	6	MR	92	0.883	2	0.51	49.37082983
ANI251	6	MR	90	0.698	2	0.374	42.85879899
ANI253	6	MR	85	0.66	2	0.412	48.45635333
ANI258	6	MR	95	0.608	2	0.289	37.76239553
ANI277	6	MR	96	1.121	2	0.468	37.31652353
ANI291	6	FR	90	0.579	2	0.305	40.57709378
ANI292	6	FR	87	0.556	2	0.288	38.34743823
ANI295	6	FR	83	0.602	2	0.295	35.08009888
ANI334	6	FR	84	0.754	2	0.423	43.1816716
ANI335	6	FR	80	0.793	2	0.467	44.05974515
ANI341	6	FR	76	0.781	2	0.408	36.84823608
ANI342	6	FR	69	0.71	2	0.378	34.17888119
ANI344	6	FR	81	0.833	2	0.468	42.5549611
ANI394	6	FR	78	0.726	2	0.278	26.28798486
ANI398	6	FR	79	0.498	2	0.272	37.00827292
ANI406	6	FR	88	0.764	2	0.388	40.16230785
ANI001	7	FR	84	0.586	2	0.253	30.26815318
ANI027	7	FR	88	0.754	2	0.339	34.85392287
ANI071	7	FR	79	1.046	2	0.687	50.62308674
ANI097	7	FR	105	0.836	2	0.359	38.87882467
ANI132	7	MR	90	0.716	2	0.283	30.23381246
ANI135	7	MR	79	0.622	2	0.26	28.21419564
ANI184	7	MR	86	0.912	2	0.345	29.48839756
ANI233	7	MR	85	0.736	2	0.346	35.49411119
ANI257	7	MR	103	0.85	2	0.414	44.43661727
ANI345	7	FR	77	0.736	2	0.319	29.9550913
ANI034	8	FR	96	0.704	2	0.236	26.08018033
ANI219	8	MR	82	0.581	2	0.199	22.57261995
ANI250	8	MR	106	1.083	2	0.554	50.15697875
ANI264	8	MR	88	0.821	2	0.356	34.06567476
ANI087	9	MR	97	0.832	2	0.313	31.39645584
ANI159	9	MR	91	0.751	2	0.304	31.70416136
ANI226	9	MR	79	0.912	2	0.351	28.16123398
ANI265	9	MR	85	0.853	2	0.292	25.80933032
ANI391	9	FR	88	0.972	2	0.347	28.62250266
ANI003	10	FR	76	1.025	2	0.241	17.08300522
ANI009	10	FR	78	0.704	2	0.258	24.84328593
ANI028	10	FR	93	1.061	2	0.342	27.33868651
ANI080	10	MR	93	0.963	2	0.439	38.85119897
ANI218	10	MR	84	1.014	2	0.353	27.19730398
ANI285	10	MR	94	1.032	2	0.403	33.58919676
ANI294	10	FR	84	0.635	2	0.336	39.20756576
ANI393	10	FR	85	0.922	2	0.297	24.67990512
ANI407	10	FR	83	0.814	2	0.299	27.0595732
ANI038	11	FR	86	0.887	2	0.333	29.05660979
ANI234	11	MR	86	0.763	2	0.231	22.04688772
ANI390	11	FR	97	0.859	2	0.299	29.00673487
ANI077	12	FR	78	0.916	2	0.268	20.96641812
ANI081	12	MR	89	1.412	2	0.646	40.19749504
ANI263	12	MR	97	1.055	2	0.336	27.78929231
ANI175	13	MR	90	1.093	2	0.301	22.84891044
ANI158	14	MR	94	1.016	2	0.251	20.56207541
ANI008	3	FR	67	0.533	3	0.533	67
ANI023	3	FR	89	0.527	3	0.527	89
ANI029	3	FR	87	0.533	3	0.533	87
ANI043	3	FR	92	0.536	3	0.536	92
ANI045	3	FR	83	0.442	3	0.442	83
ANI048	3	FR	73	0.362	3	0.362	73
ANI049	3	FR	73	0.553	3	0.553	73
ANI059	3	FR	75	0.38	3	0.38	75
ANI064	3	FR	70	0.43	3	0.43	70
ANI072	3	FR	65	0.596	3	0.596	65
ANI134	3	MR	87	0.45	3	0.45	87
ANI149	3	MR	78	0.406	3	0.406	78
ANI150	3	MR	75	0.324	3	0.324	75
ANI202	3	MR	79	0.441	3	0.441	79
ANI206	3	MR	64	0.798	3	0.798	64
ANI221	3	MR	75	0.477	3	0.477	75
ANI235	3	MR	82	0.458	3	0.458	82
ANI259	3	MR	80	0.511	3	0.511	80
ANI266	3	MR	83	0.634	3	0.634	83
ANI267	3	MR	70	0.569	3	0.569	70
ANI275	3	MR	78	0.835	3	0.835	78
ANI293	3	FR	83	0.411	3	0.411	83
ANI307	3	FR	80	0.5	3	0.5	80
ANI309	3	FR	76	0.494	3	0.494	76
ANI313	3	FR	73	0.414	3	0.414	73
ANI315	3	FR	76	0.423	3	0.423	76
ANI318	3	FR	71	0.425	3	0.425	71
ANI319	3	FR	75	0.421	3	0.421	75
ANI320	3	FR	74	0.581	3	0.581	74
ANI323	3	FR	74	0.548	3	0.548	74
ANI346	3	FR	67	0.589	3	0.589	67
ANI353	3	FR	60	0.48	3	0.48	60
ANI379	3	FR	72	0.585	3	0.585	72
ANI380	3	FR	79	0.595	3	0.595	79
ANI381	3	FR	81	0.734	3	0.734	81
ANI382	3	FR	74	0.823	3	0.823	74
ANI399	3	FR	76	0.395	3	0.395	76
ANI408	3	FR	70	0.554	3	0.554	70
ANI409	3	FR	71	0.67	3	0.67	71
ANI006	4	FR	70	0.472	3	0.362	50.32021313
ANI012	4	FR	95	0.73	3	0.622	78.41918821
ANI024	4	FR	84	0.586	3	0.501	69.27757788
ANI025	4	FR	84	0.592	3	0.468	62.98076048
ANI026	4	FR	88	0.577	3	0.501	73.78856784
ANI046	4	FR	87	0.572	3	0.424	59.94483992
ANI065	4	FR	70	0.475	3	0.367	50.80903775
ANI075	4	FR	66	1.112	3	0.933	55.31883926
ANI088	4	MR	86	0.619	3	0.409	51.97489429
ANI098	4	FR	97	0.64	3	0.488	69.30840202
ANI137	4	MR	72	0.546	3	0.45	56.99969848
ANI142	4	MR	96	0.675	3	0.538	72.75700328
ANI160	4	MR	91	0.628	3	0.508	70.11614923
ANI166	4	MR	94	0.608	3	0.488	71.4505223
ANI190	4	MR	74	0.517	3	0.415	56.44757346
ANI205	4	MR	71	0.777	3	0.632	56.49140634
ANI220	4	MR	80	0.581	3	0.456	59.56459456
ANI230	4	MR	77	0.581	3	0.468	59.30047053
ANI239	4	MR	83	0.62	3	0.537	69.75295043
ANI312	4	FR	71	0.428	3	0.354	55.66184722
ANI314	4	FR	81	0.473	3	0.391	63.39973185
ANI316	4	FR	73	0.4	3	0.326	55.79773006
ANI324	4	FR	74	0.53	3	0.436	58.26166139
ANI343	4	FR	75	0.453	3	0.374	58.69652077
ANI349	4	FR	69	0.632	3	0.539	57.41414618
ANI352	4	FR	67	0.536	3	0.419	49.9491
ANI384	4	FR	80	0.592	3	0.505	65.96757735
ANI385	4	FR	72	0.454	3	0.36	53.68082544
ANI386	4	FR	75	0.645	3	0.526	59.07075427
ANI389	4	FR	70	0.465	3	0.397	57.43769985
ANI402	4	FR	71	0.69	3	0.556	55.53799327
ANI002	5	FR	77	0.574	3	0.464	59.50793902
ANI004	5	FR	74	0.639	3	0.377	40.04879335
ANI031	5	FR	90	0.66	3	0.463	58.61211616
ANI033	5	FR	95	0.572	3	0.418	63.83271186
ANI037	5	FR	89	0.589	3	0.398	54.74695613
ANI041	5	FR	87	0.583	3	0.339	44.56997713
ANI061	5	FR	87	0.554	3	0.445	66.08078014
ANI062	5	FR	82	0.448	3	0.346	58.49612156
ANI070	5	FR	83	0.51	3	0.354	52.28451915
ANI130	5	FR	88	1.037	3	0.814	67.60998242
ANI136	5	MR	73	0.52	3	0.409	54.38446792
ANI162	5	MR	78	0.415	3	0.289	48.43284502
ANI183	5	MR	84	0.593	3	0.447	59.43477088
ANI188	5	MR	82	0.681	3	0.468	52.74929969
ANI201	5	MR	85	0.631	3	0.491	62.75692822
ANI227	5	MR	77	0.593	3	0.453	55.72686528
ANI228	5	MR	83	0.672	3	0.517	60.83317873
ANI238	5	MR	87	0.731	3	0.529	59.5351688
ANI252	5	MR	87	0.717	3	0.497	56.5077803
ANI290	5	FR	89	0.513	3	0.351	54.69101701
ANI317	5	FR	77	0.554	3	0.337	42.06466742
ANI326	5	FR	98	0.61	3	0.4	57.72215812
ANI327	5	FR	91	0.747	3	0.5	56.72671651
ANI328	5	FR	92	0.691	3	0.436	52.92679544
ANI340	5	FR	80	0.713	3	0.514	54.76608004
ANI351	5	FR	64	0.754	3	0.496	40.64896458
ANI388	5	FR	76	0.485	3	0.352	50.78409305
ANI392	5	FR	85	0.676	3	0.522	62.49748558
ANI397	5	FR	80	0.807	3	0.626	60.09388985
ANI005	6	FR	81	0.822	3	0.693	66.83337175
ANI032	6	FR	87	0.613	3	0.395	50.87747207
ANI036	6	FR	92	0.622	3	0.33	42.25524402
ANI040	6	FR	89	0.695	3	0.395	45.47363416
ANI063	6	FR	78	0.539	3	0.262	32.28905929
ANI074	6	FR	76	1.271	3	0.842	50.191704
ANI076	6	FR	72	1.108	3	0.754	48.53939942
ANI131	6	MR	105	0.827	3	0.432	48.74038269
ANI141	6	MR	98	0.76	3	0.488	57.82888535
ANI143	6	MR	80	0.71	3	0.491	52.18428455
ANI161	6	MR	83	0.611	3	0.4	49.72572707
ANI217	6	MR	92	0.883	3	0.558	54.63644957
ANI251	6	MR	90	0.698	3	0.493	59.4212905
ANI253	6	MR	85	0.66	3	0.488	59.24415436
ANI258	6	MR	95	0.608	3	0.365	50.31860295
ANI277	6	MR	96	1.121	3	0.742	61.25793003
ANI291	6	FR	90	0.579	3	0.368	51.15028553
ANI292	6	FR	87	0.556	3	0.334	46.04044917
ANI295	6	FR	83	0.602	3	0.367	45.55356636
ANI334	6	FR	84	0.754	3	0.478	49.6559794
ANI335	6	FR	80	0.793	3	0.564	54.4373278
ANI341	6	FR	76	0.781	3	0.528	49.02680737
ANI342	6	FR	69	0.71	3	0.476	44.10637598
ANI344	6	FR	81	0.833	3	0.578	53.79369533
ANI394	6	FR	78	0.726	3	0.393	38.7173627
ANI398	6	FR	79	0.498	3	0.325	46.17931057
ANI406	6	FR	88	0.764	3	0.5	53.76205869
ANI001	7	FR	84	0.586	3	0.34	43.17855388
ANI027	7	FR	88	0.754	3	0.446	47.75620063
ANI071	7	FR	79	1.046	3	0.854	63.6983878
ANI097	7	FR	105	0.836	3	0.485	55.20763594
ANI132	7	MR	90	0.716	3	0.371	41.39309924
ANI135	7	MR	79	0.622	3	0.365	41.92300215
ANI184	7	MR	86	0.912	3	0.459	40.21854728
ANI233	7	MR	85	0.736	3	0.485	52.31883726
ANI257	7	MR	103	0.85	3	0.531	59.32338064
ANI345	7	FR	77	0.736	3	0.41	39.63944024
ANI034	8	FR	96	0.704	3	0.295	33.85872743
ANI219	8	MR	82	0.581	3	0.284	34.3806735
ANI250	8	MR	106	1.083	3	0.661	61.01122904
ANI264	8	MR	88	0.821	3	0.453	44.66220412
ANI087	9	MR	97	0.832	3	0.359	36.68543869
ANI159	9	MR	91	0.751	3	0.368	39.49514484
ANI226	9	MR	79	0.912	3	0.465	38.00737051
ANI265	9	MR	85	0.853	3	0.345	30.95468578
ANI391	9	FR	88	0.972	3	0.44	36.9358664
ANI003	10	FR	76	1.025	3	0.354	25.11182647
ANI009	10	FR	78	0.704	3	0.325	32.17046285
ANI028	10	FR	93	1.061	3	0.42	34.00279477
ANI080	10	MR	93	0.963	3	0.504	45.22195539
ANI218	10	MR	84	1.014	3	0.486	38.09197061
ANI285	10	MR	94	1.032	3	0.52	44.25554009
ANI294	10	FR	84	0.635	3	0.372	44.23667929
ANI393	10	FR	85	0.922	3	0.377	31.85974475
ANI407	10	FR	83	0.814	3	0.377	34.92820245
ANI038	11	FR	86	0.887	3	0.427	38.1209202
ANI234	11	MR	86	0.763	3	0.312	30.82497217
ANI390	11	FR	97	0.859	3	0.411	41.53163543
ANI077	12	FR	78	0.916	3	0.333	26.29164909
ANI081	12	MR	89	1.412	3	0.762	47.47425946
ANI263	12	MR	97	1.055	3	0.445	37.58661854
ANI175	13	MR	90	1.093	3	0.406	31.1948583
ANI158	14	MR	94	1.016	3	0.327	27.20055223
ANI006	4	FR	70	0.472	4	0.472	70
ANI012	4	FR	95	0.73	4	0.73	95
ANI024	4	FR	84	0.586	4	0.586	84
ANI025	4	FR	84	0.592	4	0.592	84
ANI026	4	FR	88	0.577	4	0.577	88
ANI046	4	FR	87	0.572	4	0.572	87
ANI065	4	FR	70	0.475	4	0.475	70
ANI075	4	FR	66	1.112	4	1.112	66
ANI088	4	MR	86	0.619	4	0.619	86
ANI098	4	FR	97	0.64	4	0.64	97
ANI137	4	MR	72	0.546	4	0.546	72
ANI142	4	MR	96	0.675	4	0.675	96
ANI160	4	MR	91	0.628	4	0.628	91
ANI166	4	MR	94	0.608	4	0.608	94
ANI190	4	MR	74	0.517	4	0.517	74
ANI205	4	MR	71	0.777	4	0.777	71
ANI220	4	MR	80	0.581	4	0.581	80
ANI230	4	MR	77	0.581	4	0.581	77
ANI239	4	MR	83	0.62	4	0.62	83
ANI312	4	FR	71	0.428	4	0.428	71
ANI314	4	FR	81	0.473	4	0.473	81
ANI316	4	FR	73	0.4	4	0.4	73
ANI324	4	FR	74	0.53	4	0.53	74
ANI343	4	FR	75	0.453	4	0.453	75
ANI349	4	FR	69	0.632	4	0.632	69
ANI352	4	FR	67	0.536	4	0.536	67
ANI384	4	FR	80	0.592	4	0.592	80
ANI385	4	FR	72	0.454	4	0.454	72
ANI386	4	FR	75	0.645	4	0.645	75
ANI389	4	FR	70	0.465	4	0.465	70
ANI402	4	FR	71	0.69	4	0.69	71
ANI002	5	FR	77	0.574	4	0.536	70.85784915
ANI004	5	FR	74	0.639	4	0.519	58.01967124
ANI031	5	FR	90	0.66	4	0.545	71.35829229
ANI033	5	FR	95	0.572	4	0.51	82.11208426
ANI037	5	FR	89	0.589	4	0.496	71.87761201
ANI041	5	FR	87	0.583	4	0.418	57.63457156
ANI061	5	FR	87	0.554	4	0.504	77.24500312
ANI062	5	FR	82	0.448	4	0.392	68.84314703
ANI070	5	FR	83	0.51	4	0.421	65.07061544
ANI130	5	FR	88	1.037	4	0.947	79.70594439
ANI136	5	MR	73	0.52	4	0.447	60.62766371
ANI162	5	MR	78	0.415	4	0.362	65.11230036
ANI183	5	MR	84	0.593	4	0.532	73.52680178
ANI188	5	MR	82	0.681	4	0.549	63.60782476
ANI201	5	MR	85	0.631	4	0.564	74.19232692
ANI227	5	MR	77	0.593	4	0.543	69.25385939
ANI228	5	MR	83	0.672	4	0.579	69.55247797
ANI238	5	MR	87	0.731	4	0.649	75.6415402
ANI252	5	MR	87	0.717	4	0.599	70.36318291
ANI290	5	FR	89	0.513	4	0.433	71.55410199
ANI317	5	FR	77	0.554	4	0.434	57.14765333
ANI326	5	FR	98	0.61	4	0.516	79.3902504
ANI327	5	FR	91	0.747	4	0.655	77.91516193
ANI328	5	FR	92	0.691	4	0.571	73.10984632
ANI340	5	FR	80	0.713	4	0.586	63.71824616
ANI351	5	FR	64	0.754	4	0.609	50.73561435
ANI388	5	FR	76	0.485	4	0.415	62.43804542
ANI392	5	FR	85	0.676	4	0.607	74.76433088
ANI397	5	FR	80	0.807	4	0.687	66.71620491
ANI005	6	FR	81	0.822	4	0.747	72.7194374
ANI032	6	FR	87	0.613	4	0.468	62.52882664
ANI036	6	FR	92	0.622	4	0.472	65.4449814
ANI040	6	FR	89	0.695	4	0.513	61.95458814
ANI063	6	FR	78	0.539	4	0.333	43.16681607
ANI074	6	FR	76	1.271	4	1.012	60.37677559
ANI076	6	FR	72	1.108	4	0.846	54.59097591
ANI131	6	MR	105	0.827	4	0.552	65.01708446
ANI141	6	MR	98	0.76	4	0.599	73.75902805
ANI143	6	MR	80	0.71	4	0.581	63.38361781
ANI161	6	MR	83	0.611	4	0.482	62.25600407
ANI217	6	MR	92	0.883	4	0.669	67.08520847
ANI251	6	MR	90	0.698	4	0.576	71.52035881
ANI253	6	MR	85	0.66	4	0.558	69.51762759
ANI258	6	MR	95	0.608	4	0.47	68.8634766
ANI277	6	MR	96	1.121	4	0.875	73.26704166
ANI291	6	FR	90	0.579	4	0.445	64.76316573
ANI292	6	FR	87	0.556	4	0.434	63.77308304
ANI295	6	FR	83	0.602	4	0.439	56.5416031
ANI334	6	FR	84	0.754	4	0.544	57.60446191
ANI335	6	FR	80	0.793	4	0.627	61.33191138
ANI341	6	FR	76	0.781	4	0.61	57.5954398
ANI342	6	FR	69	0.71	4	0.548	51.60373061
ANI344	6	FR	81	0.833	4	0.633	59.53575348
ANI394	6	FR	78	0.726	4	0.525	53.78685353
ANI398	6	FR	79	0.498	4	0.363	53.03260593
ANI406	6	FR	88	0.764	4	0.596	65.89326164
ANI001	7	FR	84	0.586	4	0.383	49.89329017
ANI027	7	FR	88	0.754	4	0.551	61.01497361
ANI071	7	FR	79	1.046	4	0.921	69.00797262
ANI097	7	FR	105	0.836	4	0.596	70.34550087
ANI132	7	MR	90	0.716	4	0.479	55.87163525
ANI135	7	MR	79	0.622	4	0.459	54.97472636
ANI184	7	MR	86	0.912	4	0.576	51.61951132
ANI233	7	MR	85	0.736	4	0.563	62.19267965
ANI257	7	MR	103	0.85	4	0.664	77.04382613
ANI345	7	FR	77	0.736	4	0.465	45.67563789
ANI034	8	FR	96	0.704	4	0.401	48.73487632
ANI219	8	MR	82	0.581	4	0.348	43.89817543
ANI250	8	MR	106	1.083	4	0.748	70.02274566
ANI264	8	MR	88	0.821	4	0.529	53.24290329
ANI087	9	MR	97	0.832	4	0.403	41.86558467
ANI159	9	MR	91	0.751	4	0.438	48.33426691
ANI226	9	MR	79	0.912	4	0.541	44.73655461
ANI265	9	MR	85	0.853	4	0.424	38.844936
ANI391	9	FR	88	0.972	4	0.581	49.95891117
ANI003	10	FR	76	1.025	4	0.391	27.7900498
ANI009	10	FR	78	0.704	4	0.421	43.15124494
ANI028	10	FR	93	1.061	4	0.51	41.87344155
ANI080	10	MR	93	0.963	4	0.566	51.40773641
ANI218	10	MR	84	1.014	4	0.645	51.53408506
ANI285	10	MR	94	1.032	4	0.637	55.23082333
ANI294	10	FR	84	0.635	4	0.413	50.1019105
ANI393	10	FR	85	0.922	4	0.485	41.87045902
ANI407	10	FR	83	0.814	4	0.455	43.05980041
ANI038	11	FR	86	0.887	4	0.495	44.86410516
ANI234	11	MR	86	0.763	4	0.388	39.45630395
ANI390	11	FR	97	0.859	4	0.486	50.2820654
ANI077	12	FR	78	0.916	4	0.427	34.20030859
ANI081	12	MR	89	1.412	4	0.879	54.86273094
ANI263	12	MR	97	1.055	4	0.588	50.90628726
ANI175	13	MR	90	1.093	4	0.488	37.87304174
ANI158	14	MR	94	1.016	4	0.374	31.41096608
ANI002	5	FR	77	0.574	5	0.574	77
ANI004	5	FR	74	0.639	5	0.639	74
ANI031	5	FR	90	0.66	5	0.66	90
ANI033	5	FR	95	0.572	5	0.572	95
ANI037	5	FR	89	0.589	5	0.589	89
ANI041	5	FR	87	0.583	5	0.583	87
ANI061	5	FR	87	0.554	5	0.554	87
ANI062	5	FR	82	0.448	5	0.448	82
ANI070	5	FR	83	0.51	5	0.51	83
ANI130	5	FR	88	1.037	5	1.037	88
ANI136	5	MR	73	0.52	5	0.52	73
ANI162	5	MR	78	0.415	5	0.415	78
ANI183	5	MR	84	0.593	5	0.593	84
ANI188	5	MR	82	0.681	5	0.681	82
ANI201	5	MR	85	0.631	5	0.631	85
ANI227	5	MR	77	0.593	5	0.593	77
ANI228	5	MR	83	0.672	5	0.672	83
ANI238	5	MR	87	0.731	5	0.731	87
ANI252	5	MR	87	0.717	5	0.717	87
ANI290	5	FR	89	0.513	5	0.513	89
ANI317	5	FR	77	0.554	5	0.554	77
ANI326	5	FR	98	0.61	5	0.61	98
ANI327	5	FR	91	0.747	5	0.747	91
ANI328	5	FR	92	0.691	5	0.691	92
ANI340	5	FR	80	0.713	5	0.713	80
ANI351	5	FR	64	0.754	5	0.754	64
ANI388	5	FR	76	0.485	5	0.485	76
ANI392	5	FR	85	0.676	5	0.676	85
ANI397	5	FR	80	0.807	5	0.807	80
ANI005	6	FR	81	0.822	5	0.788	77.23148055
ANI032	6	FR	87	0.613	5	0.516	70.44587563
ANI036	6	FR	92	0.622	5	0.527	74.96056761
ANI040	6	FR	89	0.695	5	0.639	80.49152506
ANI063	6	FR	78	0.539	5	0.415	56.50608328
ANI074	6	FR	76	1.271	5	1.112	66.39497805
ANI076	6	FR	72	1.108	5	0.958	62.00348316
ANI131	6	MR	105	0.827	5	0.719	88.90456611
ANI141	6	MR	98	0.76	5	0.684	86.40299101
ANI143	6	MR	80	0.71	5	0.655	72.84008545
ANI161	6	MR	83	0.611	5	0.573	76.76920482
ANI217	6	MR	92	0.883	5	0.723	73.26593383
ANI251	6	MR	90	0.698	5	0.666	85.07860739
ANI253	6	MR	85	0.66	5	0.587	73.86040395
ANI258	6	MR	95	0.608	5	0.555	84.746622
ANI277	6	MR	96	1.121	5	0.944	79.5795908
ANI291	6	FR	90	0.579	5	0.53	80.56197822
ANI292	6	FR	87	0.556	5	0.5	76.13980069
ANI295	6	FR	83	0.602	5	0.508	67.49356415
ANI334	6	FR	84	0.754	5	0.615	66.35229717
ANI335	6	FR	80	0.793	5	0.698	69.23245304
ANI341	6	FR	76	0.781	5	0.713	68.60128341
ANI342	6	FR	69	0.71	5	0.639	61.29273023
ANI344	6	FR	81	0.833	5	0.731	69.94587651
ANI394	6	FR	78	0.726	5	0.643	67.8380787
ANI398	6	FR	79	0.498	5	0.432	66.00849783
ANI406	6	FR	88	0.764	5	0.693	78.53202826
ANI001	7	FR	84	0.586	5	0.442	59.42051716
ANI027	7	FR	88	0.754	5	0.6	67.37705183
ANI071	7	FR	79	1.046	5	0.942	70.67902327
ANI097	7	FR	105	0.836	5	0.649	77.78745608
ANI132	7	MR	90	0.716	5	0.543	64.79622686
ANI135	7	MR	79	0.622	5	0.558	69.37674571
ANI184	7	MR	86	0.912	5	0.693	63.34355452
ANI233	7	MR	85	0.736	5	0.625	70.23153634
ANI257	7	MR	103	0.85	5	0.75	88.88900317
ANI345	7	FR	77	0.736	5	0.59	59.82675808
ANI034	8	FR	96	0.704	5	0.498	63.18624198
ANI219	8	MR	82	0.581	5	0.43	56.74491598
ANI250	8	MR	106	1.083	5	0.831	78.75865574
ANI264	8	MR	88	0.821	5	0.608	62.38636509
ANI087	9	MR	97	0.832	5	0.475	50.57023539
ANI159	9	MR	91	0.751	5	0.529	60.25336397
ANI226	9	MR	79	0.912	5	0.669	56.31741917
ANI265	9	MR	85	0.853	5	0.526	49.36274722
ANI391	9	FR	88	0.972	5	0.669	58.29879184
ANI003	10	FR	76	1.025	5	0.446	31.80873207
ANI009	10	FR	78	0.704	5	0.489	51.2187165
ANI028	10	FR	93	1.061	5	0.574	47.57205136
ANI080	10	MR	93	0.963	5	0.604	55.24711335
ANI218	10	MR	84	1.014	5	0.739	59.65385357
ANI285	10	MR	94	1.032	5	0.75	66.0763241
ANI294	10	FR	84	0.635	5	0.453	55.95492643
ANI393	10	FR	85	0.922	5	0.557	48.71397242
ANI407	10	FR	83	0.814	5	0.538	51.95800973
ANI038	11	FR	86	0.887	5	0.554	50.82461537
ANI234	11	MR	86	0.763	5	0.44	45.54792539
ANI390	11	FR	97	0.859	5	0.54	56.73679919
ANI077	12	FR	78	0.916	5	0.454	36.51093783
ANI081	12	MR	89	1.412	5	0.971	60.70284799
ANI263	12	MR	97	1.055	5	0.649	56.72189245
ANI175	13	MR	90	1.093	5	0.567	44.41752817
ANI158	14	MR	94	1.016	5	0.412	34.86617623
ANI005	6	FR	81	0.822	6	0.822	81
ANI032	6	FR	87	0.613	6	0.613	87
ANI036	6	FR	92	0.622	6	0.622	92
ANI040	6	FR	89	0.695	6	0.695	89
ANI063	6	FR	78	0.539	6	0.539	78
ANI074	6	FR	76	1.271	6	1.271	76
ANI076	6	FR	72	1.108	6	1.108	72
ANI131	6	MR	105	0.827	6	0.827	105
ANI141	6	MR	98	0.76	6	0.76	98
ANI143	6	MR	80	0.71	6	0.71	80
ANI161	6	MR	83	0.611	6	0.611	83
ANI217	6	MR	92	0.883	6	0.883	92
ANI251	6	MR	90	0.698	6	0.698	90
ANI253	6	MR	85	0.66	6	0.66	85
ANI258	6	MR	95	0.608	6	0.608	95
ANI277	6	MR	96	1.121	6	1.121	96
ANI291	6	FR	90	0.579	6	0.579	90
ANI292	6	FR	87	0.556	6	0.556	87
ANI295	6	FR	83	0.602	6	0.602	83
ANI334	6	FR	84	0.754	6	0.754	84
ANI335	6	FR	80	0.793	6	0.793	80
ANI341	6	FR	76	0.781	6	0.781	76
ANI342	6	FR	69	0.71	6	0.71	69
ANI344	6	FR	81	0.833	6	0.833	81
ANI394	6	FR	78	0.726	6	0.726	78
ANI398	6	FR	79	0.498	6	0.498	79
ANI406	6	FR	88	0.764	6	0.764	88
ANI001	7	FR	84	0.586	6	0.516	71.83251996
ANI027	7	FR	88	0.754	6	0.672	76.90632778
ANI071	7	FR	79	1.046	6	0.996	74.99034184
ANI097	7	FR	105	0.836	6	0.774	95.82344646
ANI132	7	MR	90	0.716	6	0.59	71.49540692
ANI135	7	MR	79	0.622	6	0.622	79
ANI184	7	MR	86	0.912	6	0.78	72.24176269
ANI233	7	MR	85	0.736	6	0.679	77.35875011
ANI257	7	MR	103	0.85	6	0.807	96.88998809
ANI345	7	FR	77	0.736	6	0.649	66.68991735
ANI034	8	FR	96	0.704	6	0.575	75.14123676
ANI219	8	MR	82	0.581	6	0.476	64.23438034
ANI250	8	MR	106	1.083	6	0.955	92.03691868
ANI264	8	MR	88	0.821	6	0.681	71.01689092
ANI087	9	MR	97	0.832	6	0.53	57.39127972
ANI159	9	MR	91	0.751	6	0.576	66.57797135
ANI226	9	MR	79	0.912	6	0.713	60.36172383
ANI265	9	MR	85	0.853	6	0.619	59.2279422
ANI391	9	FR	88	0.972	6	0.758	66.87549809
ANI003	10	FR	76	1.025	6	0.539	38.69354925
ANI009	10	FR	78	0.704	6	0.528	55.94094504
ANI028	10	FR	93	1.061	6	0.658	55.16403147
ANI080	10	MR	93	0.963	6	0.648	59.73522248
ANI218	10	MR	84	1.014	6	0.777	62.96819136
ANI285	10	MR	94	1.032	6	0.823	73.19517218
ANI294	10	FR	84	0.635	6	0.493	61.92818789
ANI393	10	FR	85	0.922	6	0.632	55.96735021
ANI407	10	FR	83	0.814	6	0.61	59.85622415
ANI038	11	FR	86	0.887	6	0.598	55.33014197
ANI234	11	MR	86	0.763	6	0.474	49.60403323
ANI390	11	FR	97	0.859	6	0.597	63.67692992
ANI077	12	FR	78	0.916	6	0.501	40.57005247
ANI081	12	MR	89	1.412	6	1.067	66.82251773
ANI263	12	MR	97	1.055	6	0.72	63.57885303
ANI175	13	MR	90	1.093	6	0.634	50.04250374
ANI158	14	MR	94	1.016	6	0.475	40.68477249
ANI001	7	FR	84	0.586	7	0.586	84
ANI027	7	FR	88	0.754	7	0.754	88
ANI071	7	FR	79	1.046	7	1.046	79
ANI097	7	FR	105	0.836	7	0.836	105
ANI132	7	MR	90	0.716	7	0.716	90
ANI135	7	MR	79	0.622	7	0.622	79
ANI184	7	MR	86	0.912	7	0.912	86
ANI233	7	MR	85	0.736	7	0.736	85
ANI257	7	MR	103	0.85	7	0.85	103
ANI345	7	FR	77	0.736	7	0.736	77
ANI034	8	FR	96	0.704	7	0.633	84.39824927
ANI219	8	MR	82	0.581	7	0.538	74.61780833
ANI250	8	MR	106	1.083	7	0.996	96.48248379
ANI264	8	MR	88	0.821	7	0.745	78.71393684
ANI087	9	MR	97	0.832	7	0.6	66.2658327
ANI159	9	MR	91	0.751	7	0.64	75.35737406
ANI226	9	MR	79	0.912	7	0.751	63.87829326
ANI265	9	MR	85	0.853	7	0.696	67.56911566
ANI391	9	FR	88	0.972	7	0.839	74.79291361
ANI003	10	FR	76	1.025	7	0.626	45.22238997
ANI009	10	FR	78	0.704	7	0.563	60.23355182
ANI028	10	FR	93	1.061	7	0.701	59.09546561
ANI080	10	MR	93	0.963	7	0.716	66.755254
ANI218	10	MR	84	1.014	7	0.827	67.35515256
ANI285	10	MR	94	1.032	7	0.899	80.69152356
ANI294	10	FR	84	0.635	7	0.525	66.7882305
ANI393	10	FR	85	0.922	7	0.735	66.11248293
ANI407	10	FR	83	0.814	7	0.635	62.6342134
ANI038	11	FR	86	0.887	7	0.642	59.88360773
ANI234	11	MR	86	0.763	7	0.528	56.15539692
ANI390	11	FR	97	0.859	7	0.637	68.61944958
ANI077	12	FR	78	0.916	7	0.548	44.67270266
ANI081	12	MR	89	1.412	7	1.154	72.38920828
ANI263	12	MR	97	1.055	7	0.769	68.3621974
ANI175	13	MR	90	1.093	7	0.71	56.49720402
ANI158	14	MR	94	1.016	7	0.536	46.41522721
ANI034	8	FR	96	0.704	8	0.704	96
ANI219	8	MR	82	0.581	8	0.581	82
ANI250	8	MR	106	1.083	8	1.083	106
ANI264	8	MR	88	0.821	8	0.821	88
ANI087	9	MR	97	0.832	8	0.704	79.80976897
ANI159	9	MR	91	0.751	8	0.675	80.23505359
ANI226	9	MR	79	0.912	8	0.824	70.69190493
ANI265	9	MR	85	0.853	8	0.798	78.83330273
ANI391	9	FR	88	0.972	8	0.895	80.32388263
ANI003	10	FR	76	1.025	8	0.766	55.88017868
ANI009	10	FR	78	0.704	8	0.619	67.20264765
ANI028	10	FR	93	1.061	8	0.803	68.53175357
ANI080	10	MR	93	0.963	8	0.781	73.55399593
ANI218	10	MR	84	1.014	8	0.884	72.39043512
ANI285	10	MR	94	1.032	8	0.96	86.76669202
ANI294	10	FR	84	0.635	8	0.574	74.3621758
ANI393	10	FR	85	0.922	8	0.809	73.51916364
ANI407	10	FR	83	0.814	8	0.704	70.3896689
ANI038	11	FR	86	0.887	8	0.692	65.11261274
ANI234	11	MR	86	0.763	8	0.597	64.7061196
ANI390	11	FR	97	0.859	8	0.662	71.73716278
ANI077	12	FR	78	0.916	8	0.625	51.47962585
ANI081	12	MR	89	1.412	8	1.2	75.33997003
ANI263	12	MR	97	1.055	8	0.834	74.76730522
ANI175	13	MR	90	1.093	8	0.754	60.26723318
ANI158	14	MR	94	1.016	8	0.597	52.23106324
ANI087	9	MR	97	0.832	9	0.832	97
ANI159	9	MR	91	0.751	9	0.751	91
ANI226	9	MR	79	0.912	9	0.912	79
ANI265	9	MR	85	0.853	9	0.853	85
ANI391	9	FR	88	0.972	9	0.972	88
ANI003	10	FR	76	1.025	9	0.849	62.27563664
ANI009	10	FR	78	0.704	9	0.656	71.87146714
ANI028	10	FR	93	1.061	9	0.913	78.86627042
ANI080	10	MR	93	0.963	9	0.851	80.96512754
ANI218	10	MR	84	1.014	9	0.953	78.53157129
ANI285	10	MR	94	1.032	9	0.988	89.57180348
ANI294	10	FR	84	0.635	9	0.608	79.70651123
ANI393	10	FR	85	0.922	9	0.842	76.85145192
ANI407	10	FR	83	0.814	9	0.745	75.05595917
ANI038	11	FR	86	0.887	9	0.757	71.99150464
ANI234	11	MR	86	0.763	9	0.641	70.25569168
ANI390	11	FR	97	0.859	9	0.761	84.28557554
ANI077	12	FR	78	0.916	9	0.681	56.49107448
ANI081	12	MR	89	1.412	9	1.3	81.77137181
ANI263	12	MR	97	1.055	9	0.883	79.63829623
ANI175	13	MR	90	1.093	9	0.833	67.09229464
ANI158	14	MR	94	1.016	9	0.664	58.70825113
ANI003	10	FR	76	1.025	10	1.025	76
ANI009	10	FR	78	0.704	10	0.704	78
ANI028	10	FR	93	1.061	10	1.061	93
ANI080	10	MR	93	0.963	10	0.963	93
ANI218	10	MR	84	1.014	10	1.014	84
ANI285	10	MR	94	1.032	10	1.032	94
ANI294	10	FR	84	0.635	10	0.635	84
ANI393	10	FR	85	0.922	10	0.922	85
ANI407	10	FR	83	0.814	10	0.814	83
ANI038	11	FR	86	0.887	10	0.81	77.66401684
ANI234	11	MR	86	0.763	10	0.707	78.71082989
ANI390	11	FR	97	0.859	10	0.816	91.38728515
ANI077	12	FR	78	0.916	10	0.731	61.00545641
ANI081	12	MR	89	1.412	10	1.342	84.47906315
ANI263	12	MR	97	1.055	10	0.955	86.85794548
ANI175	13	MR	90	1.093	10	0.917	74.42257197
ANI158	14	MR	94	1.016	10	0.731	65.27089588
ANI038	11	FR	86	0.887	11	0.887	86
ANI234	11	MR	86	0.763	11	0.763	86
ANI390	11	FR	97	0.859	11	0.859	97
ANI077	12	FR	78	0.916	11	0.798	67.10959491
ANI081	12	MR	89	1.412	11	1.375	86.60911985
ANI263	12	MR	97	1.055	11	0.988	90.19053338
ANI175	13	MR	90	1.093	11	0.964	78.55466137
ANI158	14	MR	94	1.016	11	0.77	69.12751799
ANI077	12	FR	78	0.916	12	0.916	78
ANI081	12	MR	89	1.412	12	1.412	89
ANI263	12	MR	97	1.055	12	1.055	97
ANI175	13	MR	90	1.093	12	1.037	85.01340682
ANI158	14	MR	94	1.016	12	0.907	82.86980183
ANI175	13	MR	90	1.093	13	1.093	90
ANI158	14	MR	94	1.016	13	0.955	87.75095956
ANI158	14	MR	94	1.016	14	1.016	94
